# Supplementary material for: Historical and Contemporary Evidence Confirms a Higrevirus as the Causal Agent of Citrus Zonate Chlorosis in Brazil
Source: Viruses. 2025 Oct 28;17(11):1428. doi: 10.3390/v17111428 (PMC12656880; doi:10.3390/v17111428)
Supplement: Supplementary file 1 [file viruses-17-01428-s001.zip]

Archive with 1 entries (1 files):
- viruses-3934379-supplementary.pdf
